# Supplementary material for: Case Report: A rare case of intestinal and mucinous-type renal pelvis adenocarcinoma masked by complex renal calculi: a diagnostic dilemma and therapeutic challenge
Source: Front Oncol. 2026 Jan 21;16:1698768. doi: 10.3389/fonc.2026.1698768 (PMC12867860; doi:10.3389/fonc.2026.1698768)
Supplement: Supplementary file 2 [file DataSheet2.zip]

Archive with 52 entries (52 files):
- Figure S1.tif
- __MACOSX/._Figure S1.tif
- Figure S2.tif
- __MACOSX/._Figure S2.tif
- Figure S3.tif
- __MACOSX/._Figure S3.tif
- Figure S4.tif
- __MACOSX/._Figure S4.tif
- Figure S5.tif
- __MACOSX/._Figure S5.tif
- Figure S6.tif
- __MACOSX/._Figure S6.tif
- Figure S7.tif
- __MACOSX/._Figure S7.tif
- Figure S8.tif
- __MACOSX/._Figure S8.tif
- Figure S9.tif
- __MACOSX/._Figure S9.tif
- Figure S10.tif
- __MACOSX/._Figure S10.tif
- Figure S11.tif
- __MACOSX/._Figure S11.tif
- Figure S12.tif
- __MACOSX/._Figure S12.tif
- Figure S13.tif
- __MACOSX/._Figure S13.tif
- Figure S14.tif
- __MACOSX/._Figure S14.tif
- Figure S15.tif
- __MACOSX/._Figure S15.tif
- Figure S16.tif
- __MACOSX/._Figure S16.tif
- Figure S17.tif
- __MACOSX/._Figure S17.tif
- Figure S18.tif
- __MACOSX/._Figure S18.tif
- Figure S19.tif
- __MACOSX/._Figure S19.tif
- Figure S20.tif
- __MACOSX/._Figure S20.tif
- Figure S21.tif
- __MACOSX/._Figure S21.tif
- Figure S22.tif
- __MACOSX/._Figure S22.tif
- Figure S23.tif
- __MACOSX/._Figure S23.tif
- Figure S24.tif
- __MACOSX/._Figure S24.tif
- Figure S25.tif
- __MACOSX/._Figure S25.tif
- Figure S26.tif
- __MACOSX/._Figure S26.tif
